# Supplementary material for: Basic Health Service Delivery to Vulnerable Populations in Post-Conflict Eastern Congo: Asset Mapping
Source: Healthcare (Basel). 2023 Oct 20;11(20):2778. doi: 10.3390/healthcare11202778 (PMC10606858; doi:10.3390/healthcare11202778)
Supplement: Supplementary file 1 [file healthcare-11-02778-s001.zip]

Archive with 1 entries (1 files):
- healthcare-2620099-supplementary.pdf
